# Supplementary material for: Of Mice, Cattle, and Men: A Review of the Eco-Epidemiology of Leptospira borgpetersenii Serovar Ballum
Source: Trop Med Infect Dis. 2021 Oct 20;6(4):189. doi: 10.3390/tropicalmed6040189 (PMC8544700; doi:10.3390/tropicalmed6040189)
Supplement: Supplementary file 1 [file tropicalmed-06-00189-s001.zip]

Archive with 1 entries (1 files):
- tropicalmed-1341213-supplementary.xlsx
