# Supplementary material for: Of Mice, Cattle, and Men: A Review of the Eco-Epidemiology of Leptospira borgpetersenii Serovar Ballum
Source: Trop Med Infect Dis. 2021 Oct 20;6(4):189. doi: 10.3390/tropicalmed6040189 (PMC8544700; doi:10.3390/tropicalmed6040189)
Supplement: Supplementary file 1 [file tropicalmed-06-00189-s001.zip › tropicalmed-1341213-supplementary.xlsx]

## Sheet: Sheet1
Table S1| Published studies investigating Leptospira and especially L. borgpetersenii serovar Ballum in wild species in New Zealand. Seroprevalence and culture prevalence are indicated for Ballum only. Studies where Ballum was not included in the serology panel appear in grey.
Reference	Reference EndNote	α	Place	Habitat†	Sp‡	Test §	Test Cut-off	B¶	H¶	P¶	T¶	C¶	B'¶	O¶	Sero +ve	#S	Sero prev	Cult +ve	#C	Cult prev
[42]	{Kirschner, 1951 #1246}	κ	Auckland, Christchurch, Dunedin	Urban	Rn	MAT, AT	80	n	n	n	n	y	n	y	\	53	\	0	53	0
[42]	{Kirschner, 1951 #1246}	κ	Auckland, Christchurch, Dunedin	Urban	Rr	MAT, AT	80	n	n	n	n	y	n	y	\	47	\	0	47	0
[43]	{Blakelock, 1956 #1384}	κ	Wellington	Urban	Rn	AT	\	n	n	y	y	y	n	y	\	62	\	\	\	\
[43]	{Blakelock, 1956 #1384}	κ	Wellington	Urban	Rr	AT	\	n	n	y	y	y	n	y	\	121	\	\	\	\
[47]	{Webster, 1957 #1087}	ε, κ	NZ–NS	Farm	Ee	AT	\	n	n	y	n	n	n	n	\	2	\	0	2	0
[44]	{Shortridge, 1960 #1387}	π	Pukekohe district	NS	"Rat"	NS	NS	.	.	.	.	y	.	.	\	25	\	\	\	\
[49]	{Smith, 1964 #1974}	κ	Hamilton, Upper Hutt, Dunedin, Auckland	Urb, Suburb	Ee	AT	\	p	n	y	y	y	n	y	3	98	0.03	0	28	0
[94]	{Smith, 1965 #1946}	κ	NZ–NS	Urb, Suburb	Ee	NS	NS	.	.	.	.	.	.	.	.	98	\	0	11	0
[94]	{Smith, 1965 #1946}	κ	NZ–NS	NS	"Deer"	NS	NS	.	.	.	.	.	.	.	0	15	0	\	\	\
[45]	{Daniel, 1966 #1433}	κ	Kaingaroa Forest, North Island	Forest	Ce	MAT	200	n	n	y	y	y	n	y	\	109	\	\	\	\
[46]	{Daniel, 1967 #1052}	κ	NZ	Forest	Dd	MAT	200	n	n	y	y	y	n	y	\	88	\	\	\	\
[46]	{Daniel, 1967 #1052}	κ	NZ	Forest	Ov	MAT	200	n	n	y	y	y	n	y	\	40	\	\	\	\
[46]	{Daniel, 1967 #1052}	κ	NZ	Forest	Cn	MAT	200	n	n	y	y	y	n	y	\	42	\	\	\	\
[46]	{Daniel, 1967 #1052}	κ	NZ	Forest	Hj	MAT	200	n	n	y	y	y	n	y	\	93	\	\	\	\
[46]	{Daniel, 1967 #1052}	κ	NZ	Forest	Ru	MAT	200	n	n	y	y	y	n	y	\	14	\	\	\	\
[46]	{Daniel, 1967 #1052}	κ	NZ	Forest	Ch	MAT	200	n	n	y	y	y	n	y	\	150	\	\	\	\
[46]	{Daniel, 1967 #1052}	κ	NZ	Forest	Ss	MAT	200	n	n	y	y	y	n	y	\	36	\	\	\	\
[51]	{de Lisle, 1975 #1079}	κ	Whanganui district	Farm	Tv	MAT	200	y	y	y	n	y	n	.	0	26	0	0	NS	0
[48]	{Brockie, 1975 #1080}	κ	North Island	NS	Tv	MAT	100	.	y	.	.	.	.	.	\	146	\	\	146	\
[56]	{Marshall, 1976 #1076}	NS	NZ	NS	Tv	\	\	\	\	\	\	\	\	\	\	\	\	1	1	\
[52]	{Blackmore, 1976 #1010}	κ	Bulls, Manawatū	Rural	Rn	MAT	20	y	y	y	n	y	n	n	1	2	0.5	1	2	0.5
[52]	{Blackmore, 1976 #1010}	κ	Bulls, Manawatū	Rural	Tv	MAT	20	y	y	y	n	y	n	n	0	2	0	0	2	0
[52]	{Blackmore, 1976 #1010}	κ	Bulls, Manawatū	Rural	Le	MAT	20	y	y	y	n	y	n	n	0	3	0	0	3	0
[52]	{Blackmore, 1976 #1010}	κ	Bulls, Manawatū	Rural	Ee	MAT	20	y	y	y	n	y	n	n	0	4	0	0	4	0
[52]	{Blackmore, 1976 #1010}	κ	Bulls, Manawatū	Rural	Oc	MAT	20	y	y	y	n	y	n	n	1	11	0.09	1	11	0.09
[54]	{Brockie, 1977 #1048}	κ	North Island	Farm	Ee	MAT	100	y	y	y	y	y	n	y	28	78	0.36	5	78	0.06
[53]	{Brockie, 1977 #1008}	κ	North Island	Urb, Rural	Mm	MAT	100	y	n	n	n	y	n	y	2	67	0.03	9	67	0.13
[53]	{Brockie, 1977 #1008}	κ	North Island	Urb, Rural	Rn	MAT	100	y	n	n	n	y	n	y	7	79	0.09	8	79	0.1
[53]	{Brockie, 1977 #1008}	κ	North Island	Urb, Rural	Rr	MAT	100	y	n	n	n	y	n	y	1	16	0.06	4	16	0.25
[97]	{Buddle, 1977 #1931}	κ	NZ–NS	Rural	"Rat"	MAT	100	y	y	y	y	y	n	n	0	15	0	0	15	0
[97]	{Buddle, 1977 #1931}	κ	NZ–NS	Rural	Ee	MAT	100	y	y	y	y	y	n	n	0	1	0	0	1	0
[55]	{Hathaway, 1978 #716}	κ	North Island	Farm	Tv	MAT	24	y	y	y	y	y	y	y	\	127	\	\	\	\
[93]	{Carter, 1980 #1095}	κ	Waikato	Urb, Rural	Rn	MAT	20	y	y	y	y	y	n	n	26	134	0.19	12	132	0.09
[93]	{Carter, 1980 #1095}	κ	Waikato	Urb, Rural	Rr	MAT	20	y	y	y	y	y	n	n				3	28	0.11
[99]	{Hathaway, 1981 #1074}	ε	\	\	Tv	\	\	\	\	\	\	\	\	\	\	\	\	\	\	\
[100]	{Hathaway, 1981 #1073}	ε	\	\	Tv	\	\	\	\	\	\	\	\	\	\	\	\	\	\	\
[15]	{Hathaway, 1981 #908}	κ	North Island	Farm, Suburb	Fc	MAT	24	y	y	y	y	y	n	y	1	11	0.09	0	11	0
[15]	{Hathaway, 1981 #908}	κ	North Island	Farm	Me	MAT	24	y	y	y	y	y	n	y	0	9	0	0	9	0
[15]	{Hathaway, 1981 #908}	κ	North Island	Farm	Mf	MAT	24	y	y	y	y	y	n	y	0	9	0	0	9	0
[15]	{Hathaway, 1981 #908}	κ	North Island	Farm	Mn	MAT	24	y	y	y	y	y	n	y	0	4	0	0	4	0
[57]	{Hathaway, 1981 #679}	κ	North Island	Farm, Forest, Urb	Ee	MAT	24	y	y	y	y	y	n	y	9	25	0.36	5	27	0.19
[57]	{Hathaway, 1981 #679}	κ	North Island	Farm, Forest, Urb	Mm	MAT	24	y	y	y	y	y	n	y	3	39	0.08	11	70	0.16
[57]	{Hathaway, 1981 #679}	κ	North Island	Farm, Forest, Urb	Rn	MAT	24	y	y	y	y	y	n	y	6	168	0.04	63	245	0.26
[57]	{Hathaway, 1981 #679}	κ	North Island	Farm, Forest, Urb	Rr	MAT	24	y	y	y	y	y	n	y	8	29	0.28	21	63	0.33
[57]	{Hathaway, 1981 #679}	κ	North Island	Farm, Forest, Urb	Tv	MAT	24	y	y	y	y	y	y	y	11	754	0.01	0	27	0
[57]	{Hathaway, 1981 #679}	κ	North Island	Farm, Forest, Urb	Le	MAT	24	y	y	y	y	y	n	y	0	5	0	0	5	0
[57]	{Hathaway, 1981 #679}	κ	North Island	Farm, Forest, Urb	Oc	MAT	24	y	y	y	y	y	n	y	0	9	0	0	9	0
[57]	{Hathaway, 1981 #679}	κ	North Island	Farm, Forest, Urb	Ce	MAT	24	y	y	y	y	y	n	y	0	27	0	0	3	0
[57]	{Hathaway, 1981 #679}	κ	North Island	Farm, Forest, Urb	Cn	MAT	24	y	y	y	y	y	n	y	0	4	0	0	2	0
[57]	{Hathaway, 1981 #679}	κ	North Island	Farm, Forest, Urb	As	MAT	24	y	y	y	y	y	n	y	3	29	0.1	0	29	0
[57]	{Hathaway, 1981 #679}	κ	North Island	Farm, Forest, Urb	An	MAT	24	y	y	y	y	y	n	y	0	29	0	0	29	0
[57]	{Hathaway, 1981 #679}	κ	North Island	Farm, Forest, Urb	Pm	MAT	24	y	y	y	y	y	n	y	0	34	0	\	0	\
[58]	{Hathaway, 1981 #1130}	κ	Manawatū	Farm, Forest	Rn	MAT	12	y	y	y	y	y	n	y	6	168	0.04	63	243	0.26
[58]	{Hathaway, 1981 #1130}	κ	Manawatū	Farm, Forest	Rr	MAT	12	y	y	y	y	y	n	y	8	30	0.27	21	61	0.34
[110]	{Schollum, 1981 #1093}	κ	Raglan county	Rural	Ch	MAT	24	y	y	y	y	y	y	y	4	116	0.03	0	101	0
[111]	{Anonymous, 1983 #1339}	π	Rotorua area	Forest	Me*	MAT	NS	y	y	.	.	.	.	.	4	39	0.1	0	39	0
[111]	{Anonymous, 1983 #1339}	π	North Island	NS	Ss	MAT	NS	.	.	.	.	.	.	.	0	60	0	0	39	0
[101]	{Inglis, 1984 #1230}	κ	Nelson area	Forest	Ce	NS	50	n	n	y	n	n	n	y	\	24	\	\	\	\
[108]	{Cowan, 1991 #1973}	κ	Orongorongo valley	Forest	Tv	MAT	24	y	y	y	y	y	y	n	1	261	0.004	0	247	0
[102]	{Horner, 1996 #717}	κ	NZ	NS	Tv	MAT	50	n	n	n	n	n	y	n	\	\	\	\	\	\
[103]	{Day, 1997 #1078}	ε	\	\	Tv	\	\	\	\	\	\	\	\	\	\	\	\	\	\	\
[104]	{Day, 1997 #1083}	ε	\	\	Tv	\	\	\	\	\	\	\	\	\	\	\	\	\	\	\
[105]	{Day, 1998 #1082}	ε	\	\	Tv	\	\	\	\	\	\	\	\	\	\	\	\	\	\	\
[92]	{Kakrada, 1999 #1337}	κ	North Island	Farm, Urb	Rn	MAT	24	y	y	y	y	y	n	y	2	7	0.29	0	7	0
[92]	{Kakrada, 1999 #1337}	κ	North Island	Farm, Urb	Rr	MAT	24	y	y	y	y	y	n	y	4	17	0.23	0	17	0
[106]	{Caley, 2001 #887}	μ	\	\	Tv	\	\	\	\	\	\	\	\	\	\	\	\	\	\	\
[109]	{Mackereth, 2005 #1011}	λ	Otago Peninsula	Seashore	Af	MAT	100	y	y	y	n	y	n	y	0	128	0	\	\	\
[107]	{Roe, 2010 #1051}	κ	NZ islands	Seashore	Ph	MAT	24	n	y	y	n	n	n	n	\	147	\	\	\	\
[95]	{Fabri, 2016 #965}	π	North Island	Rural	Tv	MAT	48	y	y	y	n	y	n	n	0	21	0	0	1	\
[95]	{Fabri, 2016 #965}	π	North Island	Rural	Ee	MAT	48	y	y	y	n	y	n	n	1	2	0.5	0	2	0
[95]	{Fabri, 2016 #965}	π	North Island	Rural	Rn	MAT	48	y	y	y	n	y	n	n	1	1	1	\	\	\
[95]	{Fabri, 2016 #965}	π	North Island	Rural	Mm	MAT	48	y	y	y	n	y	n	n	0	1	0	0	1	0
[95]	{Fabri, 2016 #965}	π	North Island	Rural	Fc	MAT	48	y	y	y	n	y	n	n	0	14	0	0	3	0
[95]	{Fabri, 2016 #965}	π	North Island	Rural	Mf	MAT	48	y	y	y	n	y	n	n	0	1	0	\	\	\
[95]	{Fabri, 2016 #965}	π	North Island	Rural	Me	MAT	48	y	y	y	n	y	n	n	0	1	0	\	\	\
[95]	{Fabri, 2016 #965}	π	North Island	Rural	Mn	MAT	48	y	y	y	n	y	n	n	\	\	\	\	\	\
[95]	{Fabri, 2016 #965}	π	North Island	Rural	Oc	MAT	48	y	y	y	n	y	n	n	0	1	0	0	1	0
[96]	{van de Pol, 2016 #1260}	π	Palmerston North	Urb, Suburb	Tv	MAT	48	y	y	y	n	y	n	n	2	16	0.13	0	26	0
[96]	{van de Pol, 2016 #1260}	π	Palmerston North	Urb, Suburb	Ee	MAT	48	y	y	y	n	y	n	n	1	5	0.2	1	5	0.2
[96]	{van de Pol, 2016 #1260}	π	Palmerston North	Urb, Suburb	Me	MAT	48	y	y	y	n	y	n	n	0	2	0	0	2	0
[96]	{van de Pol, 2016 #1260}	π	Palmerston North	Urb, Suburb	"Rat"	MAT	48	y	y	y	n	y	n	n	\	0	\	\	\	\
[96]	{van de Pol, 2016 #1260}	π	Palmerston North	Urb, Suburb	Mm	MAT	48	y	y	y	n	y	n	n	\	0	\	\	\	\
NS: not specified: \ Not applicable; Periods indicate missing data; α Type of study: ε = experimental, κ = cross-sectional survey, λ = longitudinal survey, μ = modelling, π = pilot study; † Urb = Urban, Suburb = Suburban (defined according to its original meaning as areas in the periphery of urban centres, this category includes refuse dumps); ‡ Sp= Species: Af = NZ fur seal Arctocephalus forster…
